# Supplementary material for: Ontogenetic and phylogenetic simplification during white stripe evolution in clownfishes
Source: BMC Biol. 2018 Sep 5;16:90. doi: 10.1186/s12915-018-0559-7 (PMC6123960; doi:10.1186/s12915-018-0559-7)
Supplement: Supplementary file 1 — Table S1. Dataset list of studied species. Dataset list of studied species, with relative coding based on their color pattern [52], color pattern ontogenesis [64–72], and number of host sea anemones [33] and with quantifications of dorsal fin shape and body elongation. Photographs of specimens for quantifications of dorsal fin shape and body elongation were obtained from online databases (FishBase and “J. E. Randall’s Fish Photos” http://pbs.bishopmuseum.org/images/JER/), or nicely provided by J. Williams. Others were studied in the marine vertebrate collections of S. Planes (CRIOBE) and the Museum of Natural National History (MNHN). Excel document 19 ko. (XLSX 18 kb) [file 12915_2018_559_MOESM1_ESM.xlsx]

## Sheet: Data_pgls_salis
		Additional file 1
Species	N Morphometry	Sources Morphometry	References/Sources (color pattern ontogeny)	References (color pattern and its polymorphism)	References Number of host sea anemones	References for Location	Color pattern ontogeny	Colour pattern	Colour pattern polymorphism	Number of host sea anemones	Body Size (cm)	Mean Posterior lobe Shape (AU)	Mean Anterior Lobe Shape (AU)	Body Elongation (AU)	Locations
							(1= Loss of stripe(s) during ontogeny, 2= No loss of stripe during ontogeny)	(A= 0 stripe, B= 1 stripe, C= 2 stripes, D= 3 stripes)	(A= 0 stripe, B= 1 stripe, C= 2 stripes, D= 3 stripes)						(A= Western Indian province; B= North-western Indian province; C= Central Indo-Pacific province; D= South-western Pacific province; E= Central Pacific province; F= Polynesian province)
Amphiprion akallopisos	5	MNHN	(64)	(52)	(33)	(26)	2	A	A	2	10.5	10.95	4.14	53.13424128	A;C
Amphiprion akindynos	5	CRIOBE, John E. Randall's Fish Photos	(65)	(52)	(33)	(26)	1	C	C	6	12.5	12.89	10.48	53.06280443	C;D
Amphiprion allardi	4	John E. Randall's Fish Photos	(66)	(52)	(33)	(26)	1	C	C	3	14	11.4	8.01	51.00956681	A
Amphiprion barberi	5	(59)	NA	(52)	(33)	(26)	2	B	B	2	8.6	10.62	3.38	62.87766698	E
Amphiprion bicinctus	8	MNHN and John E. Randall's Fish Photos	Gerald. R. Allen and http://doris.ffessm.fr/	(52)	(33)	(26)	2	C	C	6	14	16.26	7.8	61.2536959	A;B
Amphiprion chagosensis	2	(59)	NA	(52)	(33)	(26)	2	C	C	1	10	NA	NA	NA	A;B
Amphiprion chrysogaster	5	MNHN and John E. Randall's Fish Photos	http://doris.ffessm.fr/	(52)	(33)	(26)	2	D	D	4	14	13.51	6.13	55.32391101	A
Amphiprion chrysopterus	5	John E. Randall's Fish Photos	http://doris.ffessm.fr/	(52)	(33)	(26)	1	C	C	7	15	16.12	9.07	47.9035045	C;E;F
Amphiprion clarkii	11	John E. Randall's Fish Photos	Too polymorphic	(52)	(33)	(26)	1	C	D	10	14	10.43	8.88	48.3300197	B;C;D;E
Amphiprion ephippium	6	MNHN and John E. Randall's Fish Photos	(71)	(52)	(33)	(26)	1	A	A	2	12	7.17	1.68	60.93665828	C
Amphiprion frenatus	12	MNHN, John E. Randall's Fish Photos and J. Williams	This study	(52)	(33)	(26)	1	B	B	1	14	8.52	1.25	62.07476774	C
Amphiprion latezonatus	3	John E. Randall's Fish Photos	3 stripes	(52)	(33)	(26)	2	D	D	1	14	NA	NA	NA	D
Amphiprion latifasciatus	3	(59)	http://doris.ffessm.fr/	(52)	(33)	(26)	1	C	C	1	13	13.30	11.15	NA	A
Amphiprion leucokranos	2	(59)	NA	(52)	(33)	(26)	NA	B	B	3	9	NA	NA	NA	C
Amphiprion mccullochi	3	John E. Randall's Fish Photos	(65)	(52)	(33)	(26)	1	B	B	1	12	NA	NA	53.34608031	D
Amphiprion melanopus	12	John E. Randall's Fish Photos	(71)	(52)	(33)	(26)	1	B	C	3	12	8.34	1.49	52.83622221	C;D;E;F
Amphiprion nigripes	3	John E. Randall's Fish Photos	(67)	(52)	(33)	(26)	2	B	B	1	11	14.22	3.24	45.29980658	A;C
Amphiprion ocellaris	6	John E. Randall's Fish Photos	This work	(52)	(33)	(26)	2	D	D	3	9	17.08	14.9	40.37930462	C
Amphiprion omanensis	4	John E. Randall's Fish Photos	(59)	(52)	(33)	(26)	2	C	C	3	14	15.23	4.24	52.14683022	B
Amphiprion pacificus	NA	NA	NA	(52)	(33)	(26)	NA	A	A	1	4.8	NA	NA	NA	E
Amphiprion percula	6	MNHN and John E. Randall's Fish Photos	(68)	(52)	(33)	(26)	2	D	D	3	8	19.05	10.88	47.68468975	C;E
Amphiprion perideraion	6	MNHN, John E. Randall's Fish Photos and J. Williams	(72)	(52)	(33)	(26)	2	B	B	4	10	11.63	5.95	47.25786416	C;D;E
Amphiprion polymnus	9	John E. Randall's Fish Photos	NA	(52)	(33)	(26)	2	C	D	3	12	19.1	7.49	48.06456062	C;E
Amphiprion rubrocinctus	5	MNHN and John E. Randall's Fish Photos	(71)	(52)	(33)	(26)	1	B	B	2	12	8.45	0.52	63.31085241	C
Amphiprion sandaracinos	5	MNHN, John E. Randall's Fish Photos and J. Williams	Gerald. R. Allen	(52)	(33)	(26)	2	A	A	2	13	12.37	4.24	46.41064538	C
Amphiprion sebae	NA	NA	(69)	(52)	(33)	(26)	2	C	C	1	14	NA	NA	52.15031315	A;B;C
Amphiprion tricinctus	4	John E. Randall's Fish Photos	3 stripes	(52)	(33)	(59)	2	D	D	4	13	14.02	11.99	63.33744098	D
Amphiprion biaculeatus	5	(59)	(70)	(52)	(33)	(26)	2	D	D	1	16	23	14.09	NA	C

## Sheet: Feuil2
Akallopisos- http://www.fishmodo.org/amphiprion
Akallopisos- http://www.tier-fotos.eu/name/fotos/tierart/Fische~Barschartige~Riffbarsche.html
Akallopisos- MNHN - 1990-1
Akallopisos- MNHN-1963-1
Akallopisos- MNHN-1963-2
Akindynos- E Randalls
Akindynos- Perpignan
Akindynos- Perpignan
Akindynos- Perpignan
Akindynos- Perpignan
Allardi- J Randall
Allardi2- J Randall
Allardi- http://reefzone.no/catablog-items/allards-klovnefisk-amphiprion-allardi/
Allardi- http://www.theonlinezoo.com/pages/allardi_clownfish.html
Barberi- http://www.liveaquaria.com/product/prod_display.cfm?c=15+27+2754&pcatid=2754
Barberi- http://www.orafarm.com/product/barberi-clownfish/
Barberi- http://www.qualitymarine.com/Products/Fish/Wild/Clownfish/Amphiprion-barberi/Tomato,-Barberi
Barberi- http://www.wetwebmedia.com/ClnIDF3.htm
Barberi- http://www.wetwebmedia.com/pix%20of%20the%20day%20marine/POTD%20SW%20Arch%20501-530/swpotd504.htm
Biaculeatus
Biaculeatus- fr.123rf.com/images-libres-de-droits/poisson_clown.html?mediapopup=8021326
Biaculeatus- http://iewaxu.blogspot.fr/2009/01/premnas-biaculeatus-maroon-clownfish.html
Biaculeatus- http://www.uemis.org/fr/magazine/nature_et_science/poissons_anemones*
Biaculeatus- http://www.ultimatereef.net/info/iddb/clownfish.php
Bicinctus- J Randall
Bicinctus- MNHN- 1966
Bicinctus- MNHN- 1966- 2
Bicinctus- MNHN- 1977- 1
Bicinctus- MNHN- 1977- 801
Bicinctus- MNHN- 1977- 803
Bicinctus- MNHN- 1987
Bincinctus- MNHN- 1977- 800- 2
Chagosensis- fishbase
Chagosensis- http://www.fishwisepro.com/Pictures/details.aspx?Zoom=True&SId=14008&PictureId=1
Chrysogaster
Chrysogaster-J Randall
Chrysogaster- MNHN- 4093
Chrysogaster- MNHN- 8506
Chrysogaster- MNHN- 8507
Chrysopterus
Chrysopterus1- J Randall
Chrysopterus4- J Randall
Chrysopterus5- J Randall
Chrysopterus6- J Randall
Clarkii
Clarkii- J Randall
Clarkii2- J Randall
Clarkii3- J Randall
Clarkii4- J Randall
Clarkii5- J Randall
Clarkii6- J Randall
Clarkii7- J Randall
Clarkii8- J Randall
Clarkii9- J Randall
Clarkii10- J Randall
Ephippium
Ephippium- J Randall
Ephippium- MNHN- 8096
Ephippium- MNHN- 8502
Ephippium- MNHN- A129
Ephippium- MNHN- A8119
Frenatus
Frenatus- J Randall
Frenatus- J Randall
Frenatus- J Randall
Frenatus- J Randall
Frenatus- MNHN- 61-946
Frenatus- MNHN- 9627
Frenatus-Jeff
Frenatus-Jeff
Frenatus-Jeff
Frenatus-Jeff
Frenatus-Jeff- Philippine
Latifasciatus
Latifasciatus- https://reefbuilders.com/2009/10/30/amphiprion-latifasciatus-madagascar-anemonefish-hits-japan/
Latifasciatus- https://reefbuilders.com/2012/01/03/marine-breeders-year-review/
Leucokranos- http://stuffpoint.com/tropical-fish-underwater-sea-life/image/458348/white-bonnet-clownfish-white-cap-or-capped-clownfish-amphiprion-leucokranos-wallpaper/
Leucokranos- http://www.orafarm.com/product/white-bonnet-clownfish/
Mccullochi
Mccullochi- F Randall
Mccullochi-http://www.reef2reef.com/threads/amphiprion-mccullochi.23590/
Melanopus
Melanopus- F Randall
Melanopus- F Randall
Melanopus- F Randall
Melanopus- F Randall
Melanopus- F Randall
Melanopus- F Randall
Melanopus- F Randall
Melanopus- F Randall
Melanopus- F Randall
Melanopus- F Randall
Melanopus- F Randall
Nigripes-httpknowledgebase.lookseek.comBlack-Fin-Clownfish-Maldives-anemonefish.html
Nigripes- F Randall
Nigripes-https://reefapp.net/en/lex/details/amphiprion-nigripes
Ocellaris
Ocellaris- F Randall
Ocellaris- F Randall
Ocellaris- F Randall
Ocellaris- F Randall
Ocellaris- F Randall
Omanensis- F Randall
Omanensis- F Randall
Omanensis- aquaportail
Omanensis- http://www.thefragtank.ca/community/threads/official-clownfish-identification.7985/
Percula
Percula- F Randall
Percula- MNHN- 7991
Percula- MNHN- 7991- 2
Percula- MNHN- 7992
Percula- MNHN- 7997
Perideraion
Perideraion- J Randall
Perideraion- J Randall
Perideraion- J Randall
Perideraion- J Randall
Perideraion-Jeff
Polymnus
Polymnus- J Randall
Polymnus- J Randall
Polymnus- J Randall
Polymnus- J Randall
Polymnus- Jeff
Polymnus- Jeff
Polymnus- Jeff
Polymnus- Jeff
Rubrocinctus
Rubrocinctus- J Randall
Rubrocinctus- MNHN
Rubrocinctus- MNHN
Rubrocinctus-http://www.fishesofaustralia.net.au/home/species/1277
Sandaracinos
Sandaracinos- E Randall
Sandaracinos- E Randall
Sandaracinos- Jeff
Sandaracinos- Jeff
Latezonatus-http://www.wetwebmedia.com/pix%20of%20the%20day%20marine/POTD%20SW%20Arch%20361-390/swpotd%20384.htm
Latezonatus- httpwww.reefsafe.comamphiprion.html
Latezonatus-E Randall
Tricinctus-E Randall 1
Tricinctus-E Randall 2
Tricinctus-E Randall 3
Tricinctus-E Randall 4
